# Supplementary material for: Food provisioning increases the risk of injury in a long-lived marine top predator
Source: R Soc Open Sci. 2016 Dec 21;3(12):160560. doi: 10.1098/rsos.160560 (PMC5210683; doi:10.1098/rsos.160560)
Supplement: Data sets [file rsos160560supp2.zip]

Archive with 3 entries (3 files):
- Data.COA.analyses.txt
- Data.injury.analyses.txt
- Data.year.analyses.txt
