# Supplementary material for: Food provisioning increases the risk of injury in a long-lived marine top predator
Source: R Soc Open Sci. 2016 Dec 21;3(12):160560. doi: 10.1098/rsos.160560 (PMC5210683; doi:10.1098/rsos.160560)
Supplement: Data sets [file rsos160560supp2.zip › Data.COA.analyses.txt]

"HI_Indiv" "COA.five.year" "COA.four.year" "COA.three.year" "COA.two.year" "COA.one.year"
1 0.0240976939867044 0.0301221174833805 0.040162823311174 0.0602442349667611 0.120488469933522
1 0.0594034087096046 0.0742542608870058 0.0990056811826743 0.148508521774012 0.199818200211589
1 0.051457733364321 0.0643221667054012 0.085762888940535 0.128644333410802 0.160273108149826
1 0.0779869564608088 0.097483695576011 0.129978260768015 0.154207493253777 0.12558217971325
1 0.143329432478271 0.153287340554568 0.145563476573609 0.138409185734864 0.135507088832811
1 0.129395243874497 0.161744054843122 0.163800368633153 0.155394570390775 0.141143023062936
1 0.0139513284570067 0.0174391605712584 0.0232522140950112 0.0348783211425168 0.0697566422850337
1 0.103439885617239 0.0966807343719158 0.0891674845779909 0.0725636186888448 0.081173913409872
1 0.0117819263954301 0.0147274079942876 0.0196365439923835 0.0294548159885752 0.0589096319771504
1 0.0401747629186924 0.0502184536483655 0.0669579381978207 0.0545920768132089 0.0704132522461821
1 0.0155692068326049 0.0194615085407561 0.0259486780543415 0.0389230170815123 0.0778460341630246
1 0 0 0 0 0
1 0.0241916219271155 0.0302395274088943 0.0403193698785258 0.0604790548177886 0.120958109635577
1 0.0258029614564622 0.0322537018205777 0.0430049357607703 0.0645074036411555 0.0842598164488887
1 0.0173213718558695 0.0216517148198368 0.0288689530931158 0.0433034296396737 0.0511642766180946
1 0.089760446136163 0.0876590802343325 0.0889929812002339 0.0903874585783143 0.0818103884553187
1 0.0226356451753749 0.0173965726301106 0.0231954301734808 0.0347931452602212 0.034804374669203
1 0.0170725454997787 0.0213406818747233 0.0284542424996311 0.0426813637494466 0.0853627274988932
1 0.0448722309191017 0.0560902886488771 0.0612228379676226 0.042339839246533 0.0483329869739606
1 0.0343928565819097 0.0367678871177505 0.034251546897891 0.0275064518839534 0.0458486560398926
1 0.0472298813692222 0.0590373517115278 0.0787164689487037 0.118074703423056 0.151226373095186
1 0 0 0 0 0
1 0.1010379751355 0.105442595939643 0.131942300599865 0.136184473258787 0.100746921872413
1 0.0505551462765822 0.0631939328457277 0.0842585771276369 0.126387865691455 0.115004341559713
1 0 0 0 0 0
1 0 0 0 0 0
1 0.0337526168999298 0.0421907711249122 0.056254361499883 0.0843815422498245 0.168763084499649
1 0.0252871644691306 0.0316089555864133 0.0421452741152177 0.0632179111728265 0.126435822345653
1 0.0452042783209249 0.0565053479011562 0.0753404638682082 0.113010695802312 0.10712645830722
1 0.118721885847717 0.128596461627729 0.134428760391269 0.138626484468022 0.161425554799012
1 0.131431933247475 0.133082680508075 0.134544410403347 0.13620088783001 0.134617196445721
1 0.0297719329034607 0.0372149161293259 0.0496198881724345 0.0744298322586517 0.0890375091026768
1 0.0468299960758328 0.058537495094791 0.0780499934597213 0.117074990189582 0.178337309565819
1 0.0905238917307147 0.0864297579363731 0.0827774558947545 0.0794592803352307 0.0890375091026768
1 0.0211978471898772 0.0264973089873465 0.035329745316462 0.052994617974693 0.105989235949386
1 0.129546511609766 0.127227059095535 0.12257394871307 0.142883839204147 0.139304618119353
1 0.0737939296757227 0.0750716477215235 0.071666089503934 0.0709553545319739 0.067803628274031
1 0.00872371802862097 0.00710679995817085 0.00498772153099788 0 0
1 0.142612335051235 0.137127096500517 0.138929288543401 0.16038457910553 0.201667647465113
1 0.0844883350797323 0.0813139872193907 0.0763689669037672 0.0628729136551044 0.0689425579346171
1 0.0927060655566319 0.11588258194579 0.138925437611467 0.132379774483246 0.134931473646557
1 0.0927650812944716 0.115956351618089 0.11655180960614 0.130202770184071 0.129049155004072
1 0.104051592670765 0.0995627244500045 0.0858810182186487 0.103189187496631 0.116962650934571
1 0.19731177897797 0.202365614336676 0.195524685678037 0.208682595204719 0.209175952110399
1 0.0603298044808476 0.0754122556010595 0.100549674134746 0.150824511202119 0.146131888212205
1 0.124592742407533 0.11488900765186 0.118886321231089 0.127136959577454 0.100485813620497
1 0.149057073986435 0.16393801357 0.162087312414056 0.171823533514083 0.13463958243467
1 0.0394848007791028 0.0493560009738785 0.0658080012985047 0.098712001947757 0.115431474013776
1 0.172707242280372 0.166666087930973 0.175055291960242 0.18292560317399 0.170533213783591
1 0.140961685487378 0.137277984397694 0.133390801225829 0.131923156897943 0.146837050660246
1 0.0951184512104101 0.0862789413633791 0.0795273079854788 0.0647945401998399 0.0633625234006878
1 0.116914116298571 0.119146180570857 0.127959139181836 0.148866612476276 0.129996267751173
1 0.182956685800072 0.183730841675509 0.18520524677498 0.201331786681337 0.191532878134212
1 0.0141530176637529 0.0133106604161856 0.0132492901889308 0.012200032388905 0.00999348517984286
1 0.134177721766721 0.140892259662371 0.135321410915517 0.132799601198316 0.097180198629869
1 0.13944708565463 0.141414128906224 0.13866870988729 0.128876191270669 0.0923689379207834
1 0.0667923004228094 0.0830997505285118 0.0911850149348717 0.0980502558802584 0.111613549832573
1 0.147506765906689 0.184383457383361 0.19897372398548 0.206607003883407 0.238230005957528
1 0.107523506697048 0.107419586221045 0.116303151318571 0.116471413784137 0.125488635823623
1 0.172922078065815 0.173477225780478 0.167320562819053 0.168788524527313 0.167817026023627
1 0.157602933847412 0.172109040059754 0.1820749607352 0.169709336428462 0.199168702048941
1 0.0984623811883077 0.0887638865078578 0.0836070645638625 0.0888146587712707 0.0880498482626351
1 0.0759445195095033 0.0685487691326557 0.0752931571377449 0.0900902273338532 0.0792459011872912
1 0.0569545754858082 0.0591256592438624 0.0624329451707225 0.0611619273819979 0.0854480322774808
1 0.112616141754945 0.140770177193681 0.148948418931027 0.150241523896061 0.137623672213479
1 0.162482682980595 0.168258051131245 0.153028641754704 0.151813505361282 0.154825590749497
1 0.16729463974073 0.176249681006154 0.175561519569791 0.16051960470985 0.166167192804799
1 0.115782543665751 0.116619358078145 0.133380477948545 0.149636317829569 0.123025184936407
1 0.00763337719859459 0.00954172149824324 0.012722295330991 0.0190834429964865 0.038166885992973
1 0.106896946070682 0.110909748560401 0.133712171439815 0.150688562626339 0.152692239322711
1 0.0662368872788514 0.0827961090985642 0.110394812131419 0.165592218197128 0.165148194591662
1 0.0644012480653711 0.0805015600817139 0.107335413442285 0.161003120163428 0.125903023696419
1 0.132643256691964 0.165804070864956 0.167974014397934 0.140370549680764 0.137429616900315
1 0.108790089300241 0.109990320637631 0.104561270155083 0.111196470539674 0.155813552316143
1 0.159867164389364 0.153202199809274 0.151802576565215 0.152150380850762 0.1677451479202
1 0.0563940391309727 0.0583973896085495 0.0626307353635688 0.0714404201644695 0.0842598164488887
1 0.163426399028374 0.156750654176959 0.15395302030803 0.148574938052592 0.172641249449395
1 0.0589000362873998 0.0736250453592497 0.0981667271456663 0.109659381639894 0.0939106103391717
1 0.074784997975307 0.0934812474691337 0.124641663292178 0.155416654728721 0.171206116889545
1 0.148502833722972 0.163714224271898 0.158695714991374 0.156120036009869 0.137937920357435
1 0.142918261317165 0.144636290872561 0.150153372444425 0.140957861672466 0.142437340643266
1 0.167935171365292 0.16696460969743 0.170352382278909 0.16093667435389 0.137018741001765
1 0.1287501596716 0.160937699589499 0.185303469991932 0.20874607095484 0.248710182673693
1 0.0782705368571429 0.0978381710714286 0.130450894761905 0.195676342142857 0.191532878134212
1 0.0591639905919632 0.0739549882399539 0.0986066509866053 0.126023513705708 0.100177748215754
1 0.0653760731890477 0.0817200914863096 0.108960121981746 0.129638571246226 0.10548903695804
1 0.158112478925614 0.162180196187116 0.159392823756316 0.160380984842519 0.174558445238484
1 0.0748444837857587 0.0935556047321983 0.124740806309598 0.129225495811739 0.123449078436099
1 0.0998808424704682 0.124851053088085 0.129824262251757 0.111051584462086 0.118738369774149
1 0.155966252367395 0.148739272261062 0.139403868859568 0.131384188809043 0.101285591604578
1 0.138699838823501 0.143656438750897 0.135563124144508 0.134963638554109 0.101284910521278
1 0.0266698944618766 0.0333373680773458 0.0444498241031277 0.0666747361546916 0.133349472309383
1 0.0561829514358731 0.0702286892948414 0.0936382523931218 0.140457378589683 0.190001571763726
1 0.185549282633454 0.17150364891647 0.177347089804977 0.166172530894863 0.152256499182458
1 0.0558972134582939 0.0698715168228674 0.0931620224304899 0.139743033645735 0.154220106578128
1 0.120086014068755 0.116459655738314 0.116077215118519 0.111861400252397 0.116990312606384
1 0.159334716073731 0.161977905289095 0.170475363420454 0.178767776382197 0.198250116426636
1 0.0420755021092417 0.0525943776365522 0.0701258368487362 0.105188755273104 0.128434891646961
1 0.051618746887858 0.0636725697400687 0.0700279323962053 0.0864954842428955 0.132703591267566
1 0.116757088838857 0.145946361048571 0.157682563932221 0.151163527860694 0.155957570595816
1 0.0285223293825317 0.0356529117281646 0.0475372156375528 0.0690967177989476 0.0669792557539402
1 0.0529128745088153 0.0661410931360192 0.0881881241813589 0.11076082008794 0.120951840502219
1 0.0709064341499178 0.0886330426873973 0.118177390249863 0.128469864866637 0.143773245466259
1 0 0 0 0 0
1 0.138166380427254 0.152361580162714 0.156422944199315 0.153714347316189 0.155416042196503
1 0.109119029031834 0.136398786289793 0.155696027774619 0.153698093679123 0.135618965777354
1 0.109675269254436 0.137094086568045 0.142243586861202 0.148559390691957 0.133094145429239
1 0.102603665478247 0.103836494792979 0.102708410837747 0.110862115543214 0.141129782274979
1 0.0753561087599626 0.0941951359499532 0.125593514599938 0.14151224301891 0.159566329919222
1 0.0964971204625546 0.107824371482662 0.106491667804579 0.113208918253202 0.0901663154614033
1 0.16383578285544 0.167619329958887 0.170175601491357 0.205325343358914 0.245784119351529
1 0.162244760334646 0.158708210178006 0.148363773858807 0.149286961032611 0.151226373095186
1 0.065819427917811 0.0711075689308036 0.0784010320211681 0.0930529404618243 0.123321000569052
1 0.122930165474171 0.122361625145948 0.129321113279401 0.121183442560438 0.0986548230978497
1 0.0754853985846584 0.0772628846024834 0.0865993007778533 0.0961533638843258 0.0357487496873686
1 0.157272534003917 0.15606724875446 0.159626911938235 0.149472231258145 0.150381881495055
1 0.123416328181281 0.127842387984641 0.134796692909904 0.140353132140727 0.163174591690507
1 0.0688338865899759 0.0705557292274479 0.0759262559412341 0.0867745247322369 0.132982016307175
1 0.163697788060873 0.158195972263059 0.153004033015379 0.168349750060435 0.146319044063478
1 0.134693354245663 0.1319179946477 0.129551052776258 0.128080247553987 0.0580146653890813
1 0.0712549547694927 0.0662662303935648 0.058010319011872 0.0648951412658864 0.0597648871553006
1 0.138068689495612 0.134672396878003 0.136025544346222 0.136572579696055 0.129433832302921
1 0.11641084028405 0.12237357336413 0.121011064713256 0.11398018848767 0.102733617714193
1 0.0793118288145022 0.0857175120603416 0.100517241167615 0.108187282954403 0.10423899119777
1 0.15020751020891 0.150658133715755 0.154151682270037 0.150307454422272 0.155416042196503
1 0.0160217002748665 0.0129946748328718 0.0173262331104957 0.0195610125314666 0.0105540164390062
1 0.120731438032928 0.120221052987486 0.109738208300278 0.123556783601186 0.136955371438347
1 0.0970024113472815 0.101219538648428 0.104160287844969 0.115990568934778 0.129798537057049
1 0.0421893619678091 0.0477740216860944 0.041787066862094 0.0490069979098613 0.0544937286421237
1 0.0691791763617499 0.0683504732458067 0.0693087341529427 0.0763750164279566 0.0812027649653943
1 0.0524962101334649 0.0582904844979806 0.0606957366281389 0.0516404591419357 0.0454602601764091
1 0.00737038376417286 0.00921297970521608 0.0122839729402881 0.0184259594104322 0.0368519188208643
1 0.0401522069746756 0.0425022481364027 0.0465190961171796 0.0348783211425168 0.0697566422850337
1 0.0234245026120757 0.0292806282650946 0.0278148985178076 0.0381187441731078 0.0367617364884618
1 0.131537901071414 0.136669168388966 0.138141110789579 0.138728241061957 0.137157695983848
1 0.0475454045645744 0.0594317557057181 0.0641799096543953 0.068656645900832 0.0777082134364129
1 0.0724220742914343 0.0806605628930508 0.0905410055844814 0.103079972099216 0.0951515878630055
1 0.046800053319984 0.0514676161392686 0.0547494721048503 0.0594296817862034 0.0678401287536475
1 0.0596636277797369 0.0703616092338861 0.0758945672726652 0.0906382230169175 0.0729359388218943
1 0.0107901698967155 0.0129979109752959 0.0173305479670612 0.0259958219505918 0.0294932598635289
1 0.0555429790962814 0.0600836512556246 0.0706426406263038 0.0643936387254594 0.0623499167760402
1 0 0 0 0 0
1 0.0416680091873659 0.0479771654503438 0.0639695539337917 0.0727611129339701 0.0719113937142305
1 0.0604618595790958 0.0597829096808346 0.0509344443520329 0.0515787097202859 0.0437359721900323
1 0.0238723690385014 0.025752989174839 0.031273031787461 0.0293553160870315 0.034804374669203
0 0.0304222909382173 0.0380278636727717 0.0507038182303622 0.0760557273455433 0.152111454691087
0 0 0 0 0 0
0 0 0 0 0 0
0 0 0 0 0 0
0 0.0340203320657983 0.0425254150822479 0.0567005534429971 0.0850508301644957 0.170101660328991
0 0.0667511566744945 0.0834389458431182 0.0558286900493823 0 0
0 0 0 0 0 0
0 0.0280023041410635 0.0350028801763294 0.0466705069017725 0.0700057603526588 0.0563927279627406
0 0.0309975095902629 0.0159247392438569 0 0 0
0 0.0359027348789736 0.044878418598717 0.059837891464956 0.0549998448035777 0.0657878860603777
0 0.0445819539873806 0.0557274424842257 0.0743032566456343 0.0928146465631889 0.107318146086553
0 0.00178172105052224 0 0 0 0
0 0.0291093703837799 0.0363867129797249 0.0485156173062999 0.0727734259594498 0.1455468519189
0 0.00445330478241871 0 0 0 0
0 0.0656109259221952 0.082013657402744 0.0970676963909196 0.0999130593856916 0.0994591379430896
0 0.013614989584578 0.0170187369807225 0.02269164930763 0.0340374739614449 0.0680749479228899
0 0.0335750844620671 0.0419688555775838 0.0559584741034451 0.0839377111551677 0.0611251890667795
0 0 0 0 0 0
0 0.0228834562640141 0.0286043203300176 0.0381390937733568 0.0572086406600352 0.11441728132007
0 0 0 0 0 0
0 0.0194135185017627 0.0242668981272034 0.0323558641696045 0.0485337962544067 0.0970675925088135
0 0.0908927258074866 0.096772155522945 0.0796776969364951 0.0851009407391891 0.0915910163471824
0 0.0276875125324332 0.0346093906655415 0.046145854220722 0.069218781331083 0.138437562662166
0 0.0749319705162185 0.0936649631452731 0.0898149152284737 0.10108194991539 0.0574128006782496
0 0.0149978165165909 0.0187472706457386 0.0249963608609849 0.0374945412914773 0.0749890825829546
0 0.0113422289048763 0.0141777861310954 0.0189037148414605 0.0283555722621908 0.0567111445243816
0 0.0373173533247191 0.0466466916558989 0.0621955888745319 0.0670116339842342 0.0728266643270261
0 0.0156765609263846 0.00608766003177844 0 0 0
0 0 0 0 0 0
0 0.0225925448950447 0.0282406811188059 0.023160973095393 0.0147792146847448 0
0 0 0 0 0 0
0 0.0142638348025379 0.0178297935031724 0.0237730580042298 0.0275637627847177 0.0304098849941567
0 0.0154873103585153 0.0193591379481441 0.0101868765517861 0.00595240673561688 0
0 0 0 0 0 0
0 0.00512623487890674 0.00640779359863342 0.00854372479817789 0 0
0 0.0164451533691178 0.0205564417113973 0.0274085889485297 0.0411128834227945 0.0549620841934702
0 0.0499841073513925 0.0624801341892407 0.0833068455856542 0.109009266235456 0.081382029405662
0 0.00266622806883492 0.00209111422346716 0.00278815229795622 0.00418222844693433 0
0 0.0354493452167574 0.0363191620299087 0.0388713827914296 0.049746073053891 0.0466305195846669
0 0.00167289137877373 0.00209111422346716 0.00278815229795622 0.00418222844693433 0
0 0.0156765609263846 0.00608766003177844 0 0 0
0 0.0276925539268526 0.0226963761822269 0.0212508406170579 0.0233152597923335 0.0466305195846669
0 0.00252120017331715 0.0010006157635468 0.00133415435139573 0.0020012315270936 0.00400246305418719
0 0.0274494570076805 0.0228224958854719 0.0164584804422455 0.0246877206633683 0.0493754413267366
0 0.0116192716173952 0.0131215576489886 0.0174954101986514 0.0206987994681473 0.0413975989362946
0 0.0248703837436703 0.0219427127836991 0.0292569503782654 0.02249919912095 0.0308716907560595
0 0.0350486553871745 0.0408441371265927 0.0289652972976632 0.0352819287404055 0.0332058485642878
0 0.00283283285833465 0.00354104107291831 0.00472138809722442 0.00708208214583663 0.0141641642916733
0 0 0 0 0 0
0 0.0211321909620437 0.00511280260250018 0.00681707013666691 0.0102256052050004 0.0141641642916733
0 0.120213053479359 0.113166780645004 0.0812478701090642 0.0416748816438979 0
0 0.153908364550188 0.152902099771559 0.135784215478006 0.123807853473672 0.122490071847889
0 0.0239821243604188 0.0257637328987303 0.00845997774779231 0 0
0 0.0160829248504107 0.0201036560630134 0.0268048747506845 0.0402073121260268 0.0804146242520535
0 0 0 0 0 0
0 0.0160829248504107 0.0201036560630134 0.0268048747506845 0.0402073121260268 0.0804146242520535
0 0.00831415996082192 0.0103926999510274 0.00635747192215163 0.00953620788322745 0
0 0 0 0 0 0
0 0 0 0 0 0
0 0.0225784171796152 0.0203456129708562 0.0206758089578793 0.0228476962307296 0.0456953924614592
0 0 0 0 0 0
0 0.0577955175200027 0.0722443969000033 0.0963258625333378 0.115765023791611 0.114958708828857
0 0 0 0 0 0
0 0.00360462368831602 0 0 0 0
0 0.0893810998450971 0.0744839504447262 0.0530034966532603 0 0
0 0 0 0 0 0
0 0.0591497099561524 0.0739371374451905 0.0985828499269207 0.147874274890381 0.173973778691982
0 0.040460240933874 0.0505753011673425 0.0371406677710343 0 0
0 0.0495845643908106 0.0619807054885132 0.082640940651351 0.123961410977026 0.174187059575005
0 0 0 0 0 0
0 0 0 0 0 0
0 0 0 0 0 0
0 0.113317499632333 0.141646874540417 0.132433686597571 0.122469650141702 0.114554270722247
0 0.0379487207082593 0.0474359008853241 0.0632478678470988 0.0675960076152697 0.0733089275241529
0 0 0 0 0 0
0 0 0 0 0 0
0 0.0148551739312099 0.0185689674140124 0.0247586232186832 0.0371379348280248 0.0742758696560496
0 0.0176326167311702 0.0158078191843961 0.0142617445470551 0.00895320320676335 0.00954194951965803
0 0 0 0 0 0
0 0.0188820489274317 0.0236025611592896 0.0284239769765364 0.0380538416007976 0.0506365586925635
0 0.0223588515859513 0.0100627323291792 0.0134169764389056 0.00730987746109159 0
0 0 0 0 0 0
0 0.0718724136146944 0.0726285184058148 0.0710752797847671 0.0706616183773106 0.0908271083629384
0 0 0 0 0 0
0 0 0 0 0 0
0 0.0235374886008124 0.0254531958013379 0.0217623201178483 0.0242694435570182 0.0304708781542719
0 0 0 0 0 0
0 0.0540524886039962 0.0478992507239164 0.0440886235514428 0.0324465557402592 0.0243693177476752
0 0.0184602425552919 0.0230753031941149 0.0307670709254866 0.0461506063882299 0.0536127737423808
0 0.0228822264005787 0.0171270830728506 0 0 0
0 0.0495360671586033 0.0504443840203813 0.044423067930041 0.0461506063882299 0.0536127737423808
0 0.0795123243757277 0.0993904054696597 0.101686524298405 0.111552702582149 0.0766423448753565
0 0.0204444801874662 0.016650044083056 0 0 0
0 0.0365497365326801 0.0367816145145733 0.0268420939086897 0.0402631408630346 0.0361186714697817
0 0.0277686858341496 0.0334714590912635 0.0315263907405589 0.0277554159476794 0.0187722447394585
0 0 0 0 0 0
0 0 0 0 0 0
0 0.00476577703646672 0.00215319101188666 0.00287092134918222 0 0
0 0 0 0 0 0
0 0.0792566110865168 0.0742724749487726 0.0719155402712546 0.0743188256543727 0.0781594870873517
0 0 0 0 0 0
0 0.115421737931087 0.107736042326248 0.112318026157205 0.11143075778305 0.1133557467676
0 0.155873210124468 0.155400693342068 0.151887381178173 0.163025082167413 0.162504789365587
0 0.05326915277483 0.0465771038696959 0.0365666217501917 0.0492849950819979 0.0650039800936037
0 0 0 0 0 0
0 0 0 0 0 0
0 0 0 0 0 0
0 0 0 0 0 0
0 0 0 0 0 0
0 0.15477928563489 0.157107453466859 0.153239619886318 0.149936341568695 0.160273108149826
0 0.0711157523120215 0.0724160105966335 0.0783491285514492 0.0691515486528445 0.0855780930861358
0 0.0973726985242541 0.0934242520885639 0.0766412542959988 0.0501415731681456 0
0 0 0 0 0 0
0 0.165404372134538 0.171427644508943 0.174359874420047 0.171233829071115 0.171016129391127
0 0 0 0 0 0
0 0.0169197407651777 0.0061401289515574 0 0 0
0 0 0 0 0 0
0 0.0689675179301741 0.0469135750078792 0.0588416450014546 0.0700057603526588 0.0563927279627406
0 0 0 0 0 0
0 0.112557200847573 0.100780261523062 0.086627596437834 0.0928146465631889 0.107318146086553
0 0 0 0 0 0
0 0.0157578197641787 0.0153388817649744 0.0200550169564738 0.0300825254347107 0.0545822621983975
0 0.028340951759139 0.0170496921283338 0 0 0
0 0.0107837781879162 0.0134797227348952 0.0128366559700146 0.019254983955022 0.0269683433155237
0 0 0 0 0 0
0 0 0 0 0 0
0 0 0 0 0 0
0 0.0973388692537042 0.0979651029082719 0.10368157799026 0.109833881784702 0.119300782741109
0 0 0 0 0 0
0 0 0 0 0 0
0 0.013390170689086 0.0167377133613575 0.0182606455060726 0.0123225809398973 0.0172556143295083
0 0 0 0 0 0
0 0.158920646443346 0.169788667294969 0.172576371460288 0.158223383235006 0.170796833705328
0 0 0 0 0 0
0 0 0 0 0 0
0 0.0177112894200646 0.0221391117750808 0.0295188157001077 0.0321936596223159 0.0262233419944862
0 0 0 0 0 0
0 0.179858084341805 0.182796636315276 0.180794729978187 0.170151696758677 0.171755329270131
0 0 0 0 0 0
0 0 0 0 0 0
0 0 0 0 0 0
0 0.140048078862792 0.144757880759381 0.144025483953881 0.155986448824342 0.179312762829545
0 0 0 0 0 0
0 0.115867773164825 0.111644982444496 0.0995081328318961 0.114846594582291 0.151082324033386
0 0.089196444928719 0.0724344028085208 0.0928694154023101 0.0997581839443195 0.115457321272298
0 0.0898154893136466 0.0875247446881349 0.075523820850983 0.0763639421787517 0.0681685344614537
0 0.0827982668673134 0.0789411299745261 0.0673286615979392 0.065982945432949 0.0707692872244556
0 0 0 0 0 0
0 0.1397331902121 0.135693660143003 0.120913884352003 0.116657081236971 0.112032315497444
0 0.0241018922900942 0.0269158921768892 0.00318064983988601 0.00477097475982902 0.00954194951965803
0 0.115466090553348 0.112299684185663 0.102142774206402 0.0999717701965255 0.131777719631511
0 0.0790930927518371 0.0988663659397964 0.102142774206402 0.0999717701965255 0.131777719631511
0 0 0 0 0 0
0 0.0163240940264212 0.0204051175330265 0.0272068233773687 0.0287256711382074 0.0192873650262692
0 0.0221935023861626 0.0245304047969747 0 0 0
0 0.17136054977543 0.179801756487592 0.178521673282418 0.168087246924737 0.164234609219743
0 0.140909426060503 0.176136782575629 0.172957593667983 0.149369586046329 0.141693745787378
0 0.128956854832409 0.161196068540511 0.174916143190599 0.161333816577296 0.153186210912951
0 0.151350240745846 0.152840736131524 0.143808890409227 0.141432045103222 0.132482208711389
0 0.13515654247935 0.128411518749333 0.124181146508764 0.133660064898624 0.136521287311283
0 0 0 0 0 0
0 0 0 0 0 0
0 0 0 0 0 0
0 0 0 0 0 0
0 0.113334045320563 0.114353684173618 0.112143080780054 0.116223107555167 0.123271924114552
0 0 0 0 0 0
0 0 0 0 0 0
0 0 0 0 0 0
0 0 0 0 0 0
0 0 0 0 0 0
0 0.00615004276657266 0 0 0 0
0 0 0 0 0 0
0 0 0 0 0 0
0 0 0 0 0 0
0 0 0 0 0 0
0 0 0 0 0 0
0 0 0 0 0 0
0 0 0 0 0 0
0 0.00232508583018995 0 0 0 0
0 0.00241674629471778 0 0 0 0
0 0.0211592403130169 0.0264490503912711 0.0352654005216948 0.0528981007825421 0.0995091554467568
0 0 0 0 0 0
0 0.0473122568487443 0.0581391366653423 0.0473664455815937 0.0528981007825421 0.0995091554467568
0 0.0215881385391072 0.0175359027728306 0.0215803268962306 0.0189717271440162 0
0 0.0322035915173837 0.0304407378842479 0.0356095989373237 0.0400156352056558 0.0441951854894916
0 0.0179575579922677 0.0224469474903346 0.0299292633204462 0.0322039283589808 0.0331468006359914
0 0.0290112408420199 0.0362640510525249 0.0483520680700332 0.0583959983908703 0.072188693855887
0 0.0285787358919468 0.0245072922608771 0.0286200840387655 0.0293785209626408 0.0316023628306777
0 0.0227294430750544 0.0171956762397616 0.0188712626772781 0.0147552889204098 0.0295105778408196
0 0 0 0 0 0
0 0.071882454675899 0.0736920436637908 0.0766144284397892 0.0659243003504287 0.0922901510970005
0 0 0 0 0 0
0 0 0 0 0 0
0 0.0128056605187463 0 0 0 0
0 0.0420269457496102 0.0410923901627342 0.0307427993351041 0.0310458116834444 0.0535629563816354
0 0.00845426509725969 0.0105678313715746 0.0140904418287661 0.0211356627431492 0.0422713254862984
0 0.0530093736987983 0.0468268454294239 0.0366916026205555 0.0399690166116216 0.0521977513238226
0 0 0 0 0 0
0 0 0 0 0 0
0 0.0781569651697574 0.0728979175528234 0.0719155402712546 0.0743188256543727 0.0781594870873517
0 0.0679549239674875 0.0677316563468062 0.0645461303727556 0.0608678942592933 0.0852679949443428
0 0.0568621244946687 0.0710776556183359 0.0792059598716337 0.0698115974981955 0.100064745392534
0 0.0414589572348246 0.0309220644279382 0.0364580662516123 0.0296569590047098 0.0439383349867778
0 0.0386601990186082 0.0378314139558985 0.0318062867273129 0.0175266873291534 0.00400246305418719
0 0.0398986148240377 0.0353237230387013 0.0368606720736453 0.0243773182584506 0.0413650889666149
0 0.00333865155293727 0.00417331444117158 0 0 0
0 0.0159414902932065 0.0111349168795452 0.00677760680900558 0.0020012315270936 0.00400246305418719
0 0.0196174465772053 0.0228856770022239 0.0238256476217288 0.0357384714325932 0.0416906605136609
0 0.0231718730821964 0.0273287101334629 0.0222810095923626 0.0276381185639818 0.0328381977109356
0 0.0135427842015428 0.0169284802519285 0.0225713070025713 0.0183163642043528 0.0235330259837437
0 0.0152393491537339 0.0190491864421674 0.0253989152562232 0.0380983728843349 0.0430273351532096
0 0.0282686323692125 0.0298584796486382 0.0333948198593822 0.039931537756011 0.0430273351532096
0 0.0562934020168334 0.0490673959628425 0.0478336059024733 0.0433087466505017 0.0189045817061027
0 0 0 0 0 0
0 0.0394799615927022 0.0387373791042838 0.0344709200725556 0.0305876216289463 0.0360908227360934
0 0 0 0 0 0
0 0.00878728780163426 0.0109841097520428 0.00950917199287807 0.0142637579893171 0.0187194032021618
0 0.00930314085133764 0 0 0 0
0 0.00310081746656252 0.00282928376114862 0.00377237834819815 0.00565856752229723 0
0 0.00427978129947317 0.00534972662434146 0.00370995836219307 0 0
0 0 0 0 0 0
0 0.00789998503094027 0.00396880362080561 0.00529173816107414 0.00793760724161121 0.0158752144832224
0 0 0 0 0 0
0 0.0355938736494395 0.0221328643444623 0.0188756244214119 0.00813856184122222 0
0 0.0227467072143726 0.0160378000709183 0.0213837334278911 0.0226364999069347 0.0198018753048378
0 0.01332818462522 0.0110720600667994 0.00901947408510826 0.0135292111276624 0.0270584222553248
0 0 0 0 0 0
0 0 0 0 0 0
0 0.0110140146395674 0.0114227276002381 0.00621930917440623 0 0
0 0.00753122298478291 0.00650767144324119 0.00867689525765493 0.0130153428864824 0.0260306857729648
0 0.0480846243899923 0.0538263118856468 0.0492136003411077 0.046213836760535 0.0687169490705387
0 0.0338163695001753 0.0359909932733756 0.0255775499602399 0 0
0 0.03282678765311 0.034949110646212 0.0345687376163925 0.0320292600696344 0.0304166054232688
0 0.0405480778388409 0.0446007233783757 0.0429686929083686 0.0446291930075985 0.032859950854834
0 0.0525130245382054 0.0455472475375847 0.0431400746687962 0.0418839972231857 0.0160550828514708
0 0.0328105046480185 0.0410131308100231 0.0546841744133642 0.056668820262511 0.0920150358613657
0 0.0411074092704292 0.0513842615880365 0.0685123487840486 0.102768523176073 0.0791015814629207
0 0.0666629169532359 0.0581970726843264 0.0579510579903781 0.056668820262511 0.0920150358613657
0 0.0718079029553092 0.0698029794218892 0.0822738727974986 0.0772819015975061 0.0750969518763766
0 0.00898078438301309 0.00820504761036914 0.0109400634804922 0.00824491653432349 0
0 0.0123877716246219 0.0112707919789841 0.00752826129276062 0.0112923919391409 0.0225847838782819
0 0.018164067418923 0.0197513091726033 0.010584682594624 0.0158770238919359 0
0 0 0 0 0 0
0 0.03393024296375 0.0346617362105873 0.0242158068959157 0.023547330398125 0.0140862896257258
0 0 0 0 0 0
0 0 0 0 0 0
0 0 0 0 0 0
0 0.00980237403239851 0.0106168363212155 0.00901947408510826 0.0135292111276624 0.0270584222553248
0 0.0339564758800506 0.026951119191841 0.0197462427788065 0.0296193641682097 0.035091082342483
0 0 0 0 0 0
0 0 0 0 0 0
0 0 0 0 0 0
0 0 0 0 0 0
0 0.0117506396284915 0.0134466286730379 0.0111953239007793 0.00862780716475417 0.0172556143295083
0 0.0151796493817444 0.0189745617271805 0.0182606455060726 0.0123225809398973 0.0172556143295083
0 0.0300159831961407 0.0313411236254732 0.034972817135158 0.0364504095408627 0.0373115218087665
0 0.000887469997745687 0.00110933749718211 0 0 0
0 0.0221625217030726 0.0115919862812211 0.0154559817082947 0.0049946894076885 0.009989378815377
0 0 0 0 0 0
0 0.0301337726090306 0.0226021940164367 0.026426470346198 0.0254771615731675 0.0270584222553248
0 0.0221844386074737 0.019777359547324 0.021768632701998 0.0224922570199346 0.037594966489583
0 0 0 0 0 0
0 0 0 0 0 0
0 0 0 0 0 0
0 0.0277476040792914 0.0346845050991143 0.0356111454276145 0.0480636925438309 0.0832170437949676
0 0.0124237263431873 0.0110328309163343 0.0099363706860803 0.0149045560291205 0
0 0 0 0 0 0
0 0.0262798600446056 0.032849825055757 0.0276111839306945 0.0214545309376971 0.0172556143295083
0 0 0 0 0 0
0 0.0117328753500302 0.00233889139034637 0.00311852185379516 0.00467778278069274 0
0 0.0153277044484036 0.0191596305605045 0.0255461740806726 0.0337371372570018 0.0338323597980037
0 0.043767083423776 0.0488153369897444 0.0380934732049389 0.0399885188563622 0.0456257635945835
0 0.0400899107183139 0.0433945797247962 0.0500113183195599 0.0602703475475754 0.0631852361387491
0 0.0267180354274836 0.0240372067437136 0.0320496089916181 0.0323251184598887 0.0374955578251733
0 0.0231110601436954 0.0175722459440352 0.00942201361804936 0 0
0 0.00541168445106496 0.0067646055638312 0.00901947408510826 0.0135292111276624 0.0270584222553248
0 0 0 0 0 0
0 0 0 0 0 0
0 0.0346142409190786 0.0329693297758524 0.0405297685833067 0.0554416272773692 0.0633300159252635
0 0.0143080751886145 0.0178850939857681 0.0238467919810241 0.0357701879715361 0.0364905710781528
0 0.0126835568749059 0.0158544460936324 0 0 0
0 0.025317640667337 0.0228417658452166 0.0174037602204894 0 0
0 0 0 0 0 0
0 0.0262898977935165 0.0232807048621938 0.0310409398162584 0.0371480573762526 0.0298885044962176
0 0 0 0 0 0
0 0.028929441092333 0.0265801339857144 0.0286248309488128 0.0281654739987346 0.024107686736276
0 0 0 0 0 0
0 0 0 0 0 0
0 0.0249660498497944 0.0282408802048675 0.0114344606340307 0 0
0 0.0245427237140906 0.026874642518313 0.0227306353099582 0.0145617828017783 0
0 0.0344897749075051 0.0398056702766417 0.0358953083023662 0.0331855267945063 0.0412866330672134
0 0.0068691417283617 0 0 0 0
0 0.00526588134688688 0.00658235168360859 0.00877646891147812 0.0131647033672172 0.0263294067344344
0 0 0 0 0 0
0 0.0214141126013306 0.00815411321319046 0.0108721509509206 0.0163082264263809 0.0263294067344344
0 0 0 0 0 0
0 0.0283138356082486 0.0265590900470428 0.0252754354193326 0.0298550932514683 0.0597101865029366
0 0.020531207103394 0.0152527188040294 0.0135524209432887 0.00477097475982902 0.00954194951965803
0 0.0442592029517673 0.0459637059907245 0.035868566696322 0.0411128834227945 0.0549620841934702
0 0.047564639846805 0.0473665356833132 0.0501034533379515 0.0339030500737936 0.0291176611135083
0 0.0308643133631639 0.0274478707275746 0.0226519544965773 0.033977931744866 0.0355568687561035
0 0.046506154179592 0.0413391133039615 0.0325278241167661 0.030397051316488 0.0439418487368326
0 0.048817025328447 0.0407859536160381 0.0317902778662015 0.0292907319406411 0.0585814638812821
0 0 0 0 0 0
0 0.0252791733031191 0.0315989666288989 0.0276111839306945 0.0214545309376971 0.0172556143295083
0 0.0252675756226345 0.0249329800972275 0.0168225383172119 0.0128453803715005 0.0183012131927148
0 0.0286157855659242 0.0234425291602139 0.0235662187881167 0.0353493281821751 0.0374955578251733
0 0.0190210744617197 0.0237763430771496 0.0317017907695328 0.0282873521661723 0.0102509137816484
0 0.0531424641671189 0.0443352682989887 0.0374264059722356 0.039396246692989 0.044590803548941
0 0.0696459472100337 0.0683969805763164 0.0737660143545078 0.0731646086312082 0.0670058814806958
0 0.0234767224594179 0.0293459030742724 0.0391278707656965 0.0586918061485448 0.066436854408898
0 0.0708700225902185 0.0657857307157386 0.0702843478737375 0.0756239826279807 0.0726143489061046
0 0 0 0 0 0
0 0 0 0 0 0
0 0 0 0 0 0
0 0.00281388007177404 0.00351735008971755 0.0046898001196234 0 0
0 0.0153791606163951 0.009863613229853 0.00944169596408634 0 0
0 0.0730462858408899 0.0877220974897747 0.0897400003790922 0.0934340189104616 0.0932145913551068
0 0.00442817005151885 0.00251427969600134 0 0 0
0 0.025029652364051 0.0312870654550638 0.0417160872734184 0.0379734950179237 0.0418669932635506
0 0.0118952132339245 0.0148690165424056 0.0198253553898741 0.0051373971926073 0
0 0 0 0 0 0
0 0 0 0 0 0
0 0.0280736733933982 0.0204250716468828 0.0195596103363799 0.0232887657880716 0.0465775315761432
0 0 0 0 0 0
0 0.0341944489932467 0.0227337241427167 0.00867689525765493 0.0130153428864824 0.0260306857729648
0 0.106152822391839 0.103918816664234 0.106085567421864 0.102082069680038 0.100998669802433
0 0 0 0 0 0
0 0.0262345600310205 0.0185589032400795 0.018507775094206 0.0277616626413091 0.0270584222553248
0 0.0316050006348603 0.0278458336393554 0.030843381711168 0.0373278119550988 0.0506745866150312
0 0.0409366022400601 0.0368442768091644 0.0335149296517026 0.0408590421294189 0.0212024557166515
0 0.00791416861650618 0.00989271077063272 0.0067737946887082 0 0
0 0.0200456279873135 0.0210036660081195 0.0205054266649411 0.0194996292400691 0
0 0 0 0 0 0
0 0 0 0 0 0
0 0.00586228695371625 0.00732785869214532 0.00977047825619375 0 0
0 0.0402228578557938 0.0502785723197423 0.057988629875342 0.057984197596859 0.0593849455860554
0 0.0329527902089221 0.0411909877611526 0.0458718504638891 0.0398090284796797 0.047772522644668
0 0.0536516759393768 0.0536239111448338 0.0587326957365692 0.0333898031101192 0.0500203461146334
0 0 0 0 0 0
0 0 0 0 0 0
0 0 0 0 0 0
0 0.00675841899988932 0.00522086148612771 0.000544662309368192 0.000816993464052287 0
0 0.0312868401658129 0.0364700460975146 0.0341178330013765 0.0414653777338311 0.0485794813495214
0 0.0155068450823644 0.0193835563529555 0.0152098804327361 0.0228148206491042 0.0293525176157639
0 0.0050486843847466 0.00631085548093325 0.00693535731166819 0.0104030359675023 0.0134165243847183
0 0 0 0 0 0
0 0.0448516862909901 0.0363982478326588 0.028753953029766 0.012826723772943 0
0 0.0230829617240129 0.0288537021550162 0.023160973095393 0.0147792146847448 0
0 0.0106251679328043 0.00307032687630321 0 0 0
0 0.00682794610988784 0.00401377071286771 0.00535169428382361 0.00802754142573542 0.0160550828514708
0 0.052660876592564 0.0515541867914723 0.0563890512857712 0.0627322725222168 0.0570198079926661
0 0 0 0 0 0
0 0.0651922728816058 0.052588784219786 0.0577685145235228 0.0652153468535551 0.0598778169222591
0 0.00478301627726527 0.00597877034658159 0.00797169379544212 0.0119575406931632 0.0239150813863263
0 0.0205145606541085 0.00815411321319046 0.0108721509509206 0.0163082264263809 0.0263294067344344
0 0 0 0 0 0
0 0.0105641112823733 0 0 0 0
0 0.0153471275596386 0.00597877034658159 0.00797169379544212 0.0119575406931632 0.0239150813863263
0 0 0 0 0 0
0 0 0 0 0 0
0 0 0 0 0 0
0 0.0809548679528145 0.101193584941018 0.111158893566411 0.115496983925243 0.115176381448821
0 0.0311064045686675 0.0254072642793272 0.00845997774779231 0 0
0 0.00910931049826047 0.0113866381228256 0.0117591736935052 0.0120738229969682 0
0 0.0143537830326244 0.0123532947246332 0.0150223319936405 0.0141594613707065 0.0102509137816484
0 0 0 0 0 0
0 0.00376648238393424 0.00470810297991781 0.00627747063989041 0.00941620595983561 0.0188324119196712
0 0.0302776686117417 0.0247877187778355 0.0134560317415516 0.0201840476123274 0.0183012131927148
0 0 0 0 0 0
0 0 0 0 0 0
0 0.0175673330564045 0.00608766003177844 0 0 0
0 0.0317547664118626 0.0292686727555635 0.0335398262311559 0.0503097393467339 0.045118483752937
0 0 0 0 0 0
0 0.0308751983320575 0.0369578666957892 0.0321423275111336 0.0379223145984951 0.0467749293041008
0 0.0168053516279236 0.0193705583156219 0.0192127539279192 0.0198818702802256 0.035002136800099
0 0 0 0 0 0
0 0 0 0 0 0
0 0 0 0 0 0
