# Supplementary material for: Food provisioning increases the risk of injury in a long-lived marine top predator
Source: R Soc Open Sci. 2016 Dec 21;3(12):160560. doi: 10.1098/rsos.160560 (PMC5210683; doi:10.1098/rsos.160560)
Supplement: Data sets [file rsos160560supp2.zip › Data.injury.analyses.txt]

"HI_Injury" "BirthYear" "HI_Indiv" "Age"
0 1991 0 23
0 2010 1 4
0 2013 0 1
0 2007 0 7
0 2013 0 1
0 2014 0 0
1 2012 1 2
0 2005 0 9
0 2011 1 3
0 1999 0 15
0 2002 0 12
0 2004 0 10
0 2006 1 8
0 2010 1 4
0 2013 0 1
1 2010 0 4
0 2014 0 0
0 2004 0 10
0 2011 0 3
0 2014 0 0
0 2002 0 12
0 2008 0 6
0 2005 1 9
1 2010 0 4
0 2013 1 1
0 2011 0 3
0 1995 1 19
1 1999 0 15
0 1999 0 15
1 2012 0 2
0 2013 1 1
0 2008 0 6
0 2008 0 6
0 2013 0 1
1 2005 0 9
0 2010 0 4
0 2013 0 1
0 2012 0 2
0 2008 1 6
0 2013 0 1
0 2008 0 6
0 1993 1 21
0 1998 0 16
0 2006 0 8
0 1991 0 23
0 2011 0 3
0 2013 0 1
0 2014 0 0
0 2013 0 1
1 2009 0 5
0 2013 0 1
0 2010 0 4
0 2013 0 1
0 2013 0 1
0 2011 0 3
0 2007 0 7
0 2014 0 0
0 2012 0 2
0 2006 0 8
0 2008 0 6
0 2008 0 6
0 2003 1 11
0 2004 0 10
0 2004 0 10
0 2013 1 1
0 1993 0 21
0 2006 0 8
1 1996 1 18
0 2001 1 13
0 1972 1 42
0 1993 0 21
0 1996 0 18
0 2002 0 12
0 2005 0 9
0 2007 0 7
0 1994 0 20
0 2009 0 5
0 2012 1 2
0 1993 0 21
0 1999 0 15
0 2002 0 12
0 2011 0 3
0 2014 0 0
0 1997 0 17
0 1999 0 15
0 2005 0 9
0 2008 0 6
0 1996 0 18
0 1998 0 16
0 2013 1 1
1 1992 0 22
0 2000 0 14
0 2001 0 13
0 1994 0 20
0 2004 0 10
0 2012 0 2
0 2010 0 4
0 2012 0 2
0 1996 0 18
0 1994 0 20
0 1998 1 16
0 2002 0 12
0 1994 1 20
0 2011 1 3
0 2014 1 0
0 1996 0 18
1 1994 0 20
0 1996 0 18
0 1993 0 21
0 1999 0 15
0 2001 1 13
0 2004 1 10
1 2010 1 4
1 2012 1 2
0 1992 1 22
0 1998 1 16
0 1996 0 18
0 2005 0 9
0 2007 0 7
0 2010 0 4
0 2007 1 7
0 2011 0 3
1 1998 0 16
0 2000 0 14
0 2004 0 10
0 2009 1 5
0 2012 0 2
0 1994 1 20
0 1994 0 20
0 1999 0 15
0 1992 0 22
0 1999 0 15
0 1988 0 26
0 2000 0 14
0 1996 0 18
0 1999 0 15
0 2008 0 6
0 2012 0 2
0 2006 0 8
0 1991 0 23
0 1995 0 19
0 2010 0 4
0 2013 1 1
0 2008 0 6
0 1973 0 41
0 2008 0 6
1 1989 0 25
0 1990 1 24
0 1980 0 34
0 1982 0 32
0 1962 0 52
0 1981 1 33
0 1984 0 30
1 1978 1 36
1 1995 1 19
0 1984 0 30
1 1968 0 46
0 1951 0 63
1 1996 0 18
0 1988 0 26
0 1967 0 47
0 1961 0 53
0 1993 0 21
1 1992 1 22
1 1991 0 23
0 1991 0 23
0 1998 0 16
0 1998 1 16
0 1995 0 19
0 1992 1 22
0 1982 0 32
1 1988 0 26
1 1983 0 31
0 1999 1 15
0 1982 0 32
0 2000 1 14
0 1981 0 33
0 2000 1 14
1 1992 1 22
0 2000 0 14
0 1990 0 24
0 1992 1 22
0 1995 0 19
0 1996 1 18
0 1996 1 18
1 1981 1 33
0 1985 0 29
0 2000 0 14
0 1996 0 18
1 1953 1 61
1 1963 0 51
0 1990 1 24
1 1970 1 44
0 1985 0 29
1 1996 1 18
0 1979 0 35
1 1981 1 33
0 1971 0 43
0 1989 1 25
0 1999 1 15
1 1994 0 20
0 1989 0 25
1 1999 0 15
0 1998 1 16
0 2002 1 12
1 1964 0 50
1 1991 1 23
0 1993 1 21
1 2002 0 12
1 1995 1 19
1 2002 1 12
0 1988 0 26
1 1987 0 27
0 1972 0 42
0 1996 0 18
0 1996 0 18
0 2003 0 11
1 1996 1 18
0 1996 1 18
0 1967 1 47
1 1974 1 40
1 1998 1 16
0 2003 1 11
0 1996 1 18
0 2002 1 12
1 2005 1 9
0 1981 1 33
0 2000 1 14
0 2006 1 8
0 2005 1 9
0 2005 1 9
0 1999 0 15
0 2007 0 7
0 1999 0 15
0 2000 0 14
0 1998 0 16
0 2007 0 7
1 1999 1 15
0 1995 1 19
0 1999 1 15
1 2009 1 5
1 1998 1 16
0 2002 1 12
0 2002 0 12
0 2005 1 9
0 1999 1 15
0 2002 0 12
0 1984 0 30
1 2002 1 12
0 2010 1 4
0 1999 1 15
0 2010 1 4
0 1994 1 20
0 2002 1 12
0 2010 0 4
0 2004 1 10
0 2007 1 7
0 1990 1 24
0 2012 1 2
0 2004 0 10
1 2012 1 2
0 2004 1 10
0 2012 1 2
1 1998 1 16
1 2011 0 3
0 2005 1 9
1 2006 1 8
0 2007 1 7
0 1993 1 21
0 2008 0 6
0 2006 1 8
0 2008 1 6
0 2007 1 7
1 1993 0 21
0 2009 1 5
0 2009 1 5
1 2010 1 4
0 1992 1 22
0 2010 0 4
0 2010 0 4
1 2008 0 6
0 2011 1 3
0 1991 0 23
0 1991 1 23
1 1989 1 25
0 1963 1 51
1 1984 1 30
0 1984 1 30
0 1983 0 31
1 1984 1 30
0 1981 0 33
1 1984 1 30
0 1959 0 55
0 1959 0 55
1 1973 0 41
0 1950 1 64
0 1961 1 53
0 1944 0 70
1 1989 1 25
0 1989 0 25
0 1989 0 25
0 1978 0 36
0 1957 0 57
0 1978 1 36
1 1965 1 49
1 1963 1 51
1 1980 0 34
0 1982 1 32
0 1975 0 39
1 1956 1 58
0 1972 0 42
1 1974 1 40
0 1980 0 34
1 1959 1 55
0 1966 1 48
0 1973 1 41
0 1978 0 36
1 1959 0 55
1 1941 1 73
0 1986 1 28
0 1971 1 43
0 1986 1 28
0 1952 1 62
0 1964 0 50
0 1974 0 40
0 1960 0 54
0 1973 0 41
0 1954 1 60
0 1983 1 31
1 1976 1 38
1 1976 1 38
0 1961 1 53
1 1974 1 40
1 1977 0 37
1 1972 1 42
0 1979 1 35
0 1950 0 64
0 1958 1 56
0 1977 1 37
0 1971 0 43
0 1970 1 44
1 1988 1 26
1 1985 1 29
1 1970 0 44
1 1958 1 56
0 1953 1 61
0 1987 0 27
0 2008 0 6
0 2007 0 7
0 1999 0 15
0 2001 0 13
0 2009 0 5
0 2009 0 5
0 2010 0 4
0 2000 0 14
0 2005 0 9
0 1990 0 24
0 2005 0 9
0 2008 0 6
0 1989 0 25
0 2004 0 10
0 2007 1 7
0 1997 1 17
0 1991 0 23
0 2008 0 6
0 1997 1 17
0 2014 0 0
0 2008 0 6
0 2006 1 8
0 2000 0 14
0 2005 0 9
0 2008 0 6
0 1996 0 18
0 1998 0 16
0 1998 0 16
0 1991 0 23
0 1998 0 16
0 2007 0 7
0 2004 0 10
0 2004 0 10
0 2006 0 8
0 1999 0 15
0 2005 0 9
0 2009 0 5
0 2013 0 1
0 1997 0 17
0 2004 0 10
0 2009 1 5
0 2005 0 9
0 2007 1 7
0 2004 0 10
0 2007 0 7
0 2007 0 7
0 2008 0 6
0 2006 1 8
0 2006 1 8
0 2009 0 5
0 2006 0 8
0 2013 0 1
0 2004 0 10
0 2000 0 14
0 2008 0 6
0 2007 0 7
0 1999 0 15
