# Supplementary material for: Food provisioning increases the risk of injury in a long-lived marine top predator
Source: R Soc Open Sci. 2016 Dec 21;3(12):160560. doi: 10.1098/rsos.160560 (PMC5210683; doi:10.1098/rsos.160560)
Supplement: Data sets [file rsos160560supp2.zip › Data.year.analyses.txt]

"Year" "No.HI" "Mean.COA" "Median.COA" "CPUE.dolphin.prey" "Red.tide.weeks" "No.boats"
2005 6 0.150592883626496 0.150592883626496 245.17 38 45834
2006 17 0.112075515943063 0.112075515943063 981.91 19 46018
2007 12 0.106989849017089 0.106989849017089 554.13 2 45348
2008 12 0.112660693019123 0.112660693019123 998.4 0 45913
2009 11 0.122144087678147 0.122144087678147 433.4 0 42685
2010 8 0.146823896595712 0.146823896595712 770.38 0 40962
2011 10 0.143073182374493 0.143073182374493 502.83 0 39939
2012 13 0.122337140197815 0.122337140197815 504.88 7 38897
2013 17 0.124551532545304 0.124551532545304 355.7 5 39002
2014 23 0.137510939685983 0.137510939685983 373.7 0 39088
